# Supplementary material for: Vehicle Sideslip Angle Estimation Using Deep Reinforcement Learning Combined with Unscented Kalman Filter
Source: Sensors (Basel). 2025 Dec 9;25(24):7489. doi: 10.3390/s25247489 (PMC12736524; doi:10.3390/s25247489)
Supplement: Supplementary file 1 [file sensors-25-07489-s001.zip]

Archive with 1 entries (1 files):
- sensors-4007953-supplementary.pdf
